# Supplementary material for: Dopamine Receptor Genes and Evolutionary Differentiation in the Domestication of Fighting Cocks and Long-Crowing Chickens
Source: PLoS One. 2014 Jul 31;9(7):e101778. doi: 10.1371/journal.pone.0101778 (PMC4117491; doi:10.1371/journal.pone.0101778)
Supplement: Table S1 — List of 90 bp segregation sites of the DRD2, DRD3, and DRD4 genes in each of the three domesticated varieties. The position of segregation sites were referenced No. GCA_000002315.2 into the Galgal 4 database of Ensembl. R:G or A, Y:T or C, M:A or C, K:G or T, S:G or C, W:A or T. (XLS) [file pone.0101778.s001.xls]

## Sheet: Sequence Data
		DRD2																																									DRD3
	Name	1	2	3	4	5	6	7	8	9	10	11	12	13	14	15	16	17	18	19	20	21	22	23	24	25	26	27	28	29	30	31	32	33	34	35	36	37	38	39	40	41	1	2	3	4	5	6	7
Naganakidori	M27 Koeyoshi	T	G	A	G	G	A	G	G	G	A	T	T	G	G	G	A	A	G	C	T	A	T	A	G	A	C	T	T	C	T	G	A	A	T	T	T	G	C	G	A	C	C	C	T	G	C	A	G
	M28 Koeyoshi	.	.	.	.	.	.	.	.	.	.	.	.	.	.	.	.	.	.	.	.	.	.	W	.	.	.	.	.	.	.	.	.	.	.	.	.	.	.	.	.	.	.	.	.	.	.	.	.
	F29 Koeyoshi	.	.	.	.	.	.	.	.	.	.	.	.	.	.	.	.	.	.	.	.	.	.	W	.	.	.	.	.	.	.	.	.	.	.	.	.	.	.	.	.	.	.	.	.	.	.	.	.
	F30 Koeyoshi	.	.	.	.	.	.	.	.	.	.	.	.	.	.	.	.	.	.	.	.	.	.	W	.	.	.	.	.	.	.	.	.	.	.	.	.	.	.	.	.	.	.	.	.	.	.	.	.
	M56 Toutenko	Y	.	.	R	.	.	R	.	.	.	.	.	.	.	.	G	G	R	T	.	.	.	.	.	.	.	.	.	.	C	.	.	.	A	G	.	.	.	.	.	.	Y	.	.	.	.	.	.
	F57 Toutenko	Y	.	.	R	.	.	R	.	.	.	.	.	.	.	.	R	R	.	Y	.	.	.	.	.	.	.	.	.	.	Y	.	.	.	W	K	.	.	.	.	.	.	Y	.	.	.	.	.	.
	M203 Tomaru	.	.	R	A	R	W	R	R	T	G	.	.	K	.	.	G	G	A	T	Y	M	K	.	R	.	.	G	.	.	.	A	G	G	A	G	C	A	.	A	G	T	.	.	.	S	.	.	.
	F204 Toumaru	Y	.	.	R	.	.	R	.	.	.	.	.	.	.	.	R	R	.	Y	.	.	.	.	.	.	.	.	.	.	Y	.	.	.	W	K	.	.	.	.	.	.	Y	.	.	.	.	.	.
	F205 Tomaru	C	.	.	A	.	.	A	.	.	.	.	.	.	.	.	G	G	.	T	.	.	.	.	.	.	.	.	.	.	C	.	.	.	A	G	.	.	.	.	.	.	.	.	.	C	.	.	.
Shamo	F98 Shamo	Y	R	.	R	.	.	.	.	K	R	.	.	.	.	.	R	R	A	Y	.	.	.	.	.	.	.	.	G	.	.	.	.	.	.	.	.	.	.	.	.	.	.	.	.	.	.	.	.
	M100 Shamo	Y	.	R	A	R	.	.	R	K	.	.	Y	.	.	.	R	R	R	Y	.	.	.	.	.	R	.	K	.	M	Y	.	.	.	W	K	.	.	Y	R	R	.	.	.	.	.	.	.	.
	M149 Shamo	Y	R	.	R	.	.	.	.	K	R	.	.	.	.	.	R	R	R	Y	.	.	.	.	.	.	.	.	.	.	.	.	.	.	.	.	.	.	.	.	.	.	.	.	.	.	.	.	.
	M49 Shamo	Y	R	.	R	.	.	.	.	K	.	.	.	.	.	.	R	R	R	Y	.	.	.	.	.	.	.	.	.	.	.	.	.	.	.	.	.	.	.	.	.	.	.	.	.	.	.	.	.
	F102 Shamo	.	.	.	R	R	.	.	R	K	R	.	Y	.	.	.	R	R	R	Y	.	.	.	.	.	R	.	K	.	M	Y	.	.	.	W	K	.	.	.	R	R	.	.	.	.	.	.	.	.
	M113 Tauchi	Y	.	.	R	.	.	.	.	.	.	Y	.	.	.	.	R	R	R	Y	.	.	K	.	.	.	.	K	K	.	.	R	R	R	W	K	Y	.	.	R	R	.	.	.	.	.	.	.	.
	M112 Tauchi	.	.	.	.	.	.	.	.	.	.	.	.	.	.	.	.	.	R	.	.	.	.	.	.	.	.	.	K	.	.	.	.	.	.	.	.	.	.	.	.	.	.	.	.	.	.	.	.
	F126 Tauchi	.	.	.	R	R	.	.	R	K	.	.	Y	.	.	.	R	R	A	Y	.	.	.	.	.	R	.	K	K	M	Y	.	.	.	W	K	.	.	.	R	R	.	.	.	.	.	.	.	.
Ornamental	F59 Shoukoku	Y	R	.	R	.	.	.	.	K	R	.	.	.	.	.	R	R	R	Y	.	.	.	.	.	.	.	.	.	.	.	.	.	.	.	.	.	.	.	.	.	.	Y	.	.	.	.	.	.
	M13 Koshamo	.	.	.	.	.	.	.	.	.	.	.	.	.	.	.	.	.	.	.	.	.	.	.	.	.	.	.	.	.	.	.	.	.	.	.	.	.	.	.	.	.	.	.	.	.	.	.	.
	M6 Kawachiyakko	.	.	.	.	.	.	.	.	.	.	.	.	.	.	.	.	.	.	.	.	.	.	.	.	.	.	.	.	.	.	.	.	.	.	.	.	.	.	.	.	.	.	.	.	.	.	.	.
	M90 Minohiki	.	.	.	.	.	.	.	.	.	.	.	.	.	.	.	.	.	.	.	.	.	.	.	.	.	.	.	.	.	.	.	.	.	.	.	.	.	.	.	.	.	.	.	.	.	.	.	.
	F20 Katsurachabo	.	.	.	.	.	.	.	.	.	.	.	.	.	.	.	.	.	.	.	.	.	.	.	.	.	.	.	.	.	.	.	.	.	.	.	.	.	.	.	.	.	.	Y	.	S	Y	R	K
	M16 Katsurachabo	.	.	.	.	.	.	.	.	.	.	.	.	.	.	.	.	R	R	Y	Y	.	K	.	.	.	Y	K	.	.	.	.	.	.	W	K	Y	.	.	R	R	.	.	Y	W	S	Y	R	K
	M35 Satsumadori	.	.	.	.	.	.	.	.	.	.	.	.	.	.	.	.	.	.	.	.	.	.	.	.	.	.	.	.	.	.	.	.	.	.	.	.	.	.	.	.	.	.	.	.	.	.	.	.
	M36 Uzurachabo	Y	.	.	.	.	.	.	.	.	.	.	.	.	R	R	R	R	R	Y	.	.	.	.	.	.	.	.	.	.	.	.	.	.	.	.	.	.	.	.	.	.	.	.	.	.	.	.	.
	M42 Nankin	Y	.	R	R	.	.	.	.	.	.	.	.	.	R	.	R	R	R	Y	.	.	K	.	.	.	.	K	.	.	.	R	R	R	W	K	Y	.	.	R	R	.	.	.	.	.	.	.	.
	Position of segregation sites	5748172	5748188	5748220	5748326	5748387	5748623	5748649	5748674	5748716	5748718	5750606	5750633	5750875	5751045	5751095	5751108	5751140	5751399	5751446	5751458	5751799	5751813	5751846	5751858	5752256	5752259	5752694	5752712	5752753	5752763	5752845	5752864	5752904	5752962	5752990	5753022	5753023	5753127	5753128	5753129	5753404	82396017	82396068	82396103	82396843	82396854	82396881	82396891
	Table 1
[truncated: 42 more columns]

## Sheet: Info
Title	sequence
Format
DataType	Nucleotide
CodeTable	Standard
26
Number Sites	103
Identical	.
Missing	?
Indel	-
